# Supplementary material for: Fine-scale GPS tracking to quantify human movement patterns and exposure to leptospires in the urban slum environment
Source: PLoS Negl Trop Dis. 2018 Aug 31;12(8):e0006752. doi: 10.1371/journal.pntd.0006752 (PMC6143277; doi:10.1371/journal.pntd.0006752)
Supplement: S1 File — Data dictionary included. (XLSX) [file pntd.0006752.s002.xlsx]

## Sheet: Participant Data
ID	Male	Older	Infect	Ethnicity	Literacy	Employed	Income_USD_Daily	HH_under35m	OpenSewer	HHFlood	HHTrash	Compliance_Binary	Compliance_Proportion	WhereWoreGPS	Proportion24h	PtCount	MedianInterval	MeanInterval	DiaryHoursOutdoors	AS_245SD20	AS_245SD	PtsNeighborhood	TrashExposure	SewerExposure	VegExposure	SoilExposure	ImperviousExposure	RodentExposure
1	0	1	0	2	0	1	0.40274	1	NA	NA	NA	1	1	Pescoco	1	1736	35	48.1842	NA	36140.4	16791.7	1726	0.00329803	2.25517	0.0270768	0.119355	0.853568	-3.5953
2	0	1	0	3	0	0	2.3863	1	1	0	0	1	1	Pescoco	1	1821	35	45.8134	0	35709.7	14760.8	1818	0.00720271	6.02338	0.0497022	0.160184	0.790114	-4.13072
3	0	0	0	3	1	0	2.3863	1	1	0	0	1	1	Pescoco	1	2264	34	36.7297	0	29282.4	15233.7	2251	0.00385359	3.54733	0.0472641	0.130757	0.821979	-4.10304
4	1	1	0	2	1	1	2.61096	1	1	0	0	1	1	Pescoco	1	1938	35	37.9236	NA	189016	68954.3	1725	0.00449536	7.85181	0.0612976	0.121072	0.817631	-4.21195
5	0	1	0	2	1	1	2.61096	1	1	0	0	1	1	Pescoco	1	2133	35	39.2609	4	28651.7	13645.7	2132	0.00209221	3.75378	0.0351014	0.090609	0.87429	-4.35777
6	0	0	0	2	1	0	0.80274	1	1	0	0	1	1	Pescoco	1	1831	34	45.4492	NA	30705.6	14089.6	1830	0.00123705	3.20608	0.05161	0.073608	0.874782	-4.42281
7	1	0	0	3	1	0	1.45479	1	0	0	0	1	1	Pescoco	1	1795	35	44.2938	0	161703	62166.4	1078	0.00122567	1.04593	0.0844238	0.221373	0.694203	-4.28498
8	0	0	0	3	1	0	0	1	1	0	0	1	1	Pescoco	0.05	81	38.5	48.6778	NA	26390.1	6392.82	0	NA	NA	NA	NA	NA	NA
9	1	0	0	2	1	0	0	1	1	0	0	1	1	Pescoco	1	1342	37	47.0305	NA	260472	76611.5	1082	0.00202207	1.10295	0.0974344	0.102072	0.800494	-4.16012
10	0	0	0	3	1	0	0	1	1	0	1	1	1	Pescoco	1	1326	39	61.4911	NA	76849.6	27707	1297	0.00246924	2.75548	0.075867	0.104878	0.819255	-4.04151
11	0	0	0	3	1	0	0	1	1	0	1	0	0.916667	Pescoco	0.82	1310	36	48.8077	0	72816.7	25654	1265	0.00379288	1.63673	0.0596887	0.113561	0.82675	-4.02714
12	1	1	0	3	1	1	2.17534	1	1	0	0	1	1	Pescoco	1	2020	35	41.1228	0	30255.5	14833.2	2011	0.00137384	0.215335	0.00748044	0.0716317	0.920888	-3.73773
13	0	0	0	3	1	0	0	1	1	0	1	1	1	Pescoco	1	2106	34	39.7132	5	29657.3	13797.9	2096	0.00427993	5.44391	0.020664	0.13738	0.841956	-3.51039
14	0	1	0	3	1	0	2.15068	1	1	0	0	1	1	Bolso	0.55	229	46	166.394	NA	174098	57801.6	107	0.000983637	1.14193	0.0397901	0.039229	0.920981	-4.54956
15	0	1	0	2	1	1	1.51233	1	0	0	0	1	1	Pescoco	1	1989	35	41.8291	NA	34254	16016.4	1975	0.000418003	0.940673	0.0277433	0.039278	0.932979	-4.62155
16	0	1	0	2	0	1	3.91781	1	1	0	0	1	1	Pescoco	1	2053	35	40.4583	NA	73528	23172.9	2017	0.000319141	16.7874	0.30863	0.426819	0.264552	-4.591
17	0	1	0	3	1	1	6.09863	1	1	0	0	1	1	Pescoco	1	2171	35	38.4182	NA	28795.6	13536.7	2170	0.000371826	15.2732	0.340629	0.291341	0.36803	-4.39507
18	0	0	0	2	0	0	3.76712	1	1	0	0	1	1	Pescoco	0.97	1841	34	44.2209	0	29223.1	13252.4	1838	0.000266576	9.13467	0.359209	0.264364	0.376427	-4.30544
19	0	0	0	2	1	0	0	1	1	0	0	1	1	Pescoco	1	1648	38	49.217	NA	119490	39637.3	1539	0.000307503	7.15833	0.367243	0.277574	0.355182	-4.32248
20	0	1	0	3	0	0	1.55616	1	1	0	1	1	1	Pescoco	0.5	141	92.5	473.176	0	15940.6	6631.6	141	0.000285704	1.13416	0.201978	0.157631	0.640391	-4.55551
21	0	0	0	3	1	0	0	1	1	0	0	1	1	Pescoco	0.61	1125	36	44.5532	NA	38306.2	18129.8	1086	0.000178706	13.2447	0.0766653	0.131085	0.79225	-4.36398
22	1	1	0	3	1	0	10.3425	1	0	0	0	1	1	Pescoco	1	1307	36	58.0928	NA	115425	40047.6	1128	0.000491556	1.71252	0.0300849	0.052954	0.916961	-4.61024
23	0	1	0	2	1	0	0.843836	1	0	0	0	1	1	Pescoco	1	1859	35	44.4992	0	44703.4	17298.5	1849	0.000562954	0.268262	0.0885088	0.0963793	0.815112	-4.37115
24	1	0	0	2	1	1	2.00822	1	1	0	1	1	1	Pescoco	0.93	281	56	249.843	5	60193.3	18040.4	254	0.00113083	1.67764	0.0324849	0.0558484	0.911667	-4.54257
25	0	0	0	3	1	1	4.06849	1	1	0	0	1	1	Pescoco	0.28	75	42	387.352	1	37261.6	11370.9	61	0.000713136	16.2811	0.0493913	0.0828453	0.867763	-4.54566
26	0	1	0	2	1	1	4.92329	1	1	0	0	1	1	Pescoco	1	838	38	96.2038	NA	31812.8	15951.6	813	0.00139849	4.15657	0.0220341	0.0569276	0.921038	-4.52249
27	1	1	0	3	1	1	5.42466	1	1	1	1	1	1	Bolso	1	1738	36	48.202	3	64968	25067.8	1634	0.000530642	2.57255	0.0624271	0.0989	0.838673	-4.58782
28	0	0	0	2	1	1	3.98904	1	1	0	0	0	0.75	Pescoco	0.7	604	35	84.4474	2	92101.9	28452.7	352	0.00302286	30.8406	0.0975329	0.217061	0.685406	-4.32492
29	1	0	0	2	1	1	1.50685	1	1	0	0	1	1	Bolso	1	1918	34	40.5068	NA	96529.2	41149.9	1641	0.00153279	22.5253	0.352381	0.252026	0.395593	-4.26758
30	0	1	0	2	1	1	8.44658	0	1	0	0	1	1	Pescoco	0.17	200	46	63.141	9	61894.5	18703.1	142	0.000142661	1.63907	0.00368806	0.0192312	0.977081	-4.67816
31	1	1	0	2	1	1	2.48767	1	1	1	0	1	1	Pescoco	0.31	275	38	158.532	1	139008	39753	211	0.000122799	14.7701	0.0288413	0.0389738	0.932185	-4.27473
32	0	0	0	2	1	0	2.48767	1	1	1	0	1	1	Outro Lugar	0.89	49	232	1518.6	3	43008.4	13599.3	31	9.35303e-05	10.4271	0.00465405	0.118482	0.876864	-4.30035
33	0	0	0	2	1	0	1.14521	1	0	0	1	1	1	Bolso	1	1015	46	72.762	10	49276.8	23351.8	943	9.21378e-05	14.8547	0.0105669	0.0773122	0.912121	-4.2403
34	1	1	0	3	1	0	0.169863	1	1	0	0	1	1	Pescoco	0.98	1353	35	51.7735	NA	157423	48492.4	1233	0.000232852	29.9492	0.0835622	0.318095	0.598342	-4.10821
35	0	1	0	2	0	0	0.169863	1	1	0	0	1	1	Pescoco	1	2043	34	40.4391	0	109950	36711.9	1831	0.000203186	24.0485	0.102927	0.350645	0.546429	-4.06669
36	1	0	0	3	1	0	0.169863	1	1	0	0	0	0.791667	Pescoco	1	1852	35	35.7994	NA	26597.7	12703.8	1849	0.000183325	40.1863	0.0816786	0.358939	0.559382	-4.04583
37	1	0	0	3	1	1	1.80822	1	1	1	0	1	1	Pescoco	1	2285	35	35.4542	NA	26592.6	13030.1	2277	0.000126316	28.4212	0.0255904	0.334095	0.640314	-3.91773
38	0	0	0	2	1	1	2.71233	1	1	0	0	1	1	Pescoco	1	1428	40	53.067	NA	61179.7	25217.1	1340	0.00039294	5.25956	0.261461	0.333168	0.40537	-4.47628
39	1	0	0	3	1	1	2.71233	1	1	0	0	1	1	Pescoco	1	2203	34	38.026	NA	28437.5	13688.6	2194	0.000120583	34.1332	0.0224846	0.339468	0.638048	-3.89742
40	0	0	0	2	1	1	1.46301	1	1	0	0	1	1	Pescoco	0.58	623	40	70.6774	NA	70107.3	30032.6	357	0.000840456	63.5197	0.0441108	0.197583	0.758306	-4.63542
41	0	0	0	3	1	0	0	1	1	0	1	0	0.895833	Pescoco	1	1910	34	36.2062	NA	35943	16916.9	1901	0.000151808	234.781	0.0276284	0.411288	0.561083	-4.10141
42	0	0	0	2	1	1	0.663014	1	1	0	0	1	1	Bolso	1	475	48	169.234	NA	47744.6	17966.5	465	0.000159623	88.5208	0.0732052	0.345139	0.581656	-4.12849
43	1	0	0	2	1	1	0.663014	1	1	0	0	1	1	Pescoco	0.92	1230	39	62.2518	NA	35666.5	14735.9	1218	0.000154075	113.074	0.0500339	0.340857	0.609109	-4.04198
44	1	1	0	3	1	1	1.08767	1	1	0	0	1	1	Pescoco	0.97	2003	34	37.1515	NA	158892	59118.5	355	0.00268393	11.7669	0.037017	0.235181	0.727802	-4.0713
45	1	0	0	2	1	0	1.08767	1	1	0	0	1	1	Pescoco	1	2110	35	39.3031	NA	39095.2	18000.1	2103	0.000164376	104.321	0.0682501	0.363239	0.568511	-4.05179
46	0	0	0	1	1	0	1.08767	1	1	0	0	1	1	Pescoco	1	2083	35	38.8203	NA	86778.6	39190.5	1744	0.000190842	102.794	0.0983994	0.359625	0.541976	-4.10736
47	0	1	0	3	0	0	1.08767	1	1	0	0	1	1	Pescoco	0.97	2111	35	37.2489	NA	24138.9	11303.4	2106	0.000192445	62.0813	0.113104	0.376343	0.510553	-4.10319
48	1	1	0	3	1	1	2.41096	1	1	0	0	1	1	Outro Lugar	0.52	517	38	72.1917	NA	54582.2	22420.5	442	0.000189027	55.1898	0.0994237	0.350218	0.550359	-4.08256
49	0	0	0	3	1	1	1.52329	1	1	0	1	1	1	Pescoco	1	1915	36	43.9415	10	26329.1	12599.9	1912	0.000268265	37.7649	0.255251	0.385375	0.359374	-4.22478
50	1	1	0	3	1	1	7.83562	1	1	0	0	1	1	Pescoco	1	2199	35	36.7558	NA	53788.1	23099.1	2183	0.00022254	31.2118	0.24477	0.340841	0.414389	-4.28424
51	0	1	0	2	1	1	1.20548	1	1	0	0	1	1	Pescoco	0.73	580	56	101.111	NA	55041.6	16139.3	566	0.000228454	22.968	0.216224	0.359441	0.424335	-4.28047
52	0	1	0	2	1	0	2.51781	1	1	0	0	1	1	Bolso	1	1879	34	44.2309	9	48690.8	18640.7	1849	0.000226471	17.8388	0.177159	0.385677	0.437164	-4.39359
53	1	1	0	3	0	0	2.51781	1	1	0	0	1	1	Bolso	1	2100	35	35.9281	3	131749	50930.2	1759	0.00016623	24.219	0.0914595	0.23639	0.67215	-4.26098
54	0	0	0	2	1	1	2.51781	1	1	0	0	1	1	Pescoco	0.34	135	47	148.184	2	42605.6	13172.6	0	NA	NA	NA	NA	NA	NA
55	1	1	1	2	1	1	4.28219	1	1	0	0	1	1	Pescoco	1	1545	35	47.2724	NA	270338	77203.4	1313	9.86346e-05	10.0267	0.0532171	0.161154	0.785629	-4.04794
56	0	1	0	2	1	1	4.28219	1	1	0	0	1	1	Pescoco	1	1427	37	52.8629	4	116241	42581.7	1234	0.000158452	11.034	0.0452819	0.1396	0.815118	-4.07628
57	1	0	0	2	1	0	4.28219	1	1	0	0	1	1	Bolso	1	1997	35	42.1689	NA	17912	8724.02	1992	8.60212e-05	11.7638	0.022461	0.166563	0.810976	-3.94262
58	0	0	0	2	1	1	6.07123	1	1	0	0	1	1	Pescoco	1	1800	36	43.6982	0	38796.3	17555.3	1783	0.000187468	24.7157	0.043295	0.170916	0.785789	-4.11989
59	0	0	0	2	1	1	4.82192	1	1	0	1	0	0.75	Outro Lugar	1	1570	35	38.4053	NA	76646	24267.9	1545	0.000112121	41.9969	0.0229611	0.224122	0.752916	-4.09361
60	0	0	0	2	1	0	0.282192	1	1	0	0	1	1	Pescoco	1	1147	50	68.6656	1	76318.4	31843.2	1048	0.000302804	21.8194	0.0315536	0.254407	0.71404	-4.03773
61	0	0	0	3	1	0	1.30959	1	1	0	0	1	1	Pescoco	0.45	734	34	88.1841	10	16648.6	6415.29	732	9.21503e-05	5.79368	0.0114683	0.223944	0.764588	-3.85554
62	1	1	0	2	1	1	3.0137	1	NA	NA	NA	1	1	Pescoco	1	2236	34	36.9897	NA	40751	20774.8	2135	0.000252296	15.064	0.170981	0.349533	0.479487	-4.54623
63	0	0	0	2	1	1	1.82466	1	1	0	0	1	1	Pescoco	0.17	18	364	705	NA	24814.7	6816.86	7	7.92405e-05	7.18977	0.00635051	0.0675346	0.926115	-4.24521
64	0	0	0	2	1	0	2.2137	1	1	NA	NA	1	1	Pescoco	1	1870	35	39.1313	3	32276	17328.1	1814	6.06936e-05	12.3564	0.336989	0.245873	0.417139	-4.33026
65	0	1	0	1	0	0	0.161644	1	1	0	0	1	1	Pescoco	0.75	1007	35	84.6363	8	117417	37941.5	950	8.6467e-05	9.93579	0.165096	0.197642	0.637261	-4.33774
66	1	1	0	3	1	1	9.0274	1	1	0	0	1	1	Pescoco	1	2354	34	35.543	6	28247.2	10906.9	2352	7.41511e-05	50.6867	0.0881029	0.156376	0.755521	-4.14284
67	0	0	0	3	1	0	1.61644	1	1	0	0	1	1	Bolso	1	1993	35	38.9513	0	37124	19235	1826	0.000119629	3.00837	0.405523	0.247691	0.346787	-4.37803
68	0	1	0	2	0	0	0.421918	1	1	1	0	1	1	Pescoco	1	2003	35	39.1901	1	34487.8	19405.4	1898	0.000147684	3.25598	0.426071	0.290355	0.283574	-4.44465
69	1	0	0	2	1	1	4.06849	1	1	0	0	1	1	Bolso	1	1777	35	41.9641	0	200695	59469.3	885	6.57836e-05	3.61766	0.410896	0.265489	0.323615	-4.36018
70	0	1	0	2	0	0	1.31507	0	1	1	1	0	0.291667	Pescoco	1	462	35	39.3643	0	39744.9	17354.8	409	0.00400061	24.0221	0.199311	0.339819	0.46087	-4.87317
71	0	0	0	3	1	0	0.70411	1	1	1	0	1	1	Pescoco	1	2006	35	39.2357	NA	40573.3	19744	1913	0.0179872	49.9531	0.202634	0.322043	0.475323	-4.90179
72	1	0	0	2	1	1	5.19452	0	1	0	0	1	1	Bolso	1	1878	34	39.6708	0	141886	48189	727	0.000629464	0.524006	0.283431	0.203153	0.513416	-4.45366
73	1	1	0	3	1	1	4.35068	0	1	0	0	1	1	Pescoco	1	1633	35	46.1464	0	34401.3	17423.4	1568	0.000315748	9.82056	0.209899	0.299647	0.490454	-4.5554
74	0	0	0	2	1	0	0.30411	1	1	1	0	1	1	Pescoco	1	2156	35	36.7344	NA	45631.9	21442.1	2094	0.0335346	22.0665	0.131528	0.309561	0.558911	-4.85811
75	0	1	0	2	1	0	0.457534	0	1	0	1	1	1	Pescoco	0.98	944	41	84.1591	0	163669	45603.9	749	0.00468519	47.6258	0.297145	0.37803	0.324825	-5.20643
76	0	0	0	3	1	0	0	0	1	0	0	1	1	Pescoco	1	1036	46	68.7389	9	58822.6	27183.3	708	0.00807477	33.2478	0.233008	0.338353	0.428639	-5.07749
77	1	1	0	3	1	0	4.33973	0	0	0	0	1	1	Bolso	1	2045	35	37.0545	4	109810	43406.3	1535	0.00163405	5.08884	0.0528909	0.385315	0.561794	-4.57551
78	0	0	0	3	1	0	2.36712	1	1	0	0	1	1	Bolso	1	2125	35	37.8257	2	38175.8	19454.3	2033	0.00188662	2.68227	0.0924852	0.412014	0.495501	-4.5109
79	1	0	1	2	1	1	2.36712	1	1	0	0	1	1	Bolso	1	2246	35	36.4677	0	42860.9	18637.7	2175	0.00181745	2.75584	0.0641999	0.472687	0.463114	-4.50276
80	1	1	0	2	1	1	2.23014	1	1	0	0	1	1	Pescoco	1	1339	35	59.0609	0	52801.5	23140.2	1103	0.000631481	1.83565	0.11271	0.229975	0.657315	-4.4021
81	0	1	0	2	1	1	1.60822	1	0	0	0	1	1	Pescoco	1	1797	34	45.6938	NA	88005.4	32799.2	1721	0.00507251	46.8395	0.321119	0.277259	0.401623	-3.94339
82	0	0	0	2	1	0	2.41096	1	1	0	0	1	1	Pescoco	0.76	626	56	106.589	1	34340	14645	624	0.00470157	124.43	0.202518	0.326399	0.471083	-4.21025
83	0	0	0	2	1	0	1.18904	1	1	0	1	0	0.333333	Outro Lugar	0.95	696	34	54.5666	NA	23186.9	8568.3	691	0.0403484	11.7339	0.140236	0.187611	0.672154	-4.01749
84	1	1	1	2	1	1	1.18904	1	1	0	1	1	1	Pescoco	1	1682	36	44.5407	NA	171720	54949.1	1388	0.03451	15.8743	0.204862	0.191606	0.603533	-3.94836
85	0	0	0	2	1	0	1.18904	1	1	0	1	1	1	Pescoco	1	2402	34	34.8043	NA	25600.4	12971.6	2400	0.0363979	13.106	0.196445	0.193221	0.610334	-3.9499
86	1	0	1	2	1	1	2.95068	1	1	0	1	1	1	Pescoco	0.81	1612	34	37.6897	NA	260335	94450.2	1149	0.00693969	48.1452	0.650242	0.167789	0.181968	-3.59418
87	0	0	0	2	1	1	2.95068	1	1	0	1	1	1	Pescoco	1	2054	35	39.9547	4	30977.1	16201.3	2051	0.00708436	51.4279	0.641193	0.158364	0.200442	-3.56364
88	0	1	0	2	1	1	4.21918	1	1	0	0	1	1	Pescoco	1	2057	34	41.186	NA	25194.3	12938.5	2035	0.00277105	185.547	0.606019	0.195262	0.198719	-3.73958
89	1	0	0	2	1	0	0	1	0	0	0	0	0.708333	Bolso	0.75	934	35	41.7683	7	44141.9	20063.7	905	0.00305709	193.278	0.530662	0.198923	0.270415	-3.788
90	0	0	0	2	1	0	0	1	0	0	0	0	0.833333	Pescoco	1	1810	34	38.0625	0	18634.1	8989.58	1801	0.00293142	157.291	0.543602	0.202936	0.253462	-3.76391
91	0	1	0	2	0	0	0.860274	1	1	0	0	1	1	Pescoco	1	1572	39	47.8925	NA	101903	36709.2	1489	6.4782e-05	53.5167	0.186422	0.105657	0.707921	-4.18521
92	0	0	0	2	1	1	2.06575	1	1	1	0	1	1	Pescoco	1	1709	35	48.1348	0	39815.1	15900	1683	6.40959e-05	114.887	0.261763	0.111678	0.626559	-4.16802
93	1	1	0	3	1	1	2.06575	1	1	1	0	1	1	Pescoco	0.73	1279	35	43.5946	4	164644	48094.8	1141	6.47531e-05	107.103	0.211914	0.106374	0.681712	-4.15396
94	0	0	0	2	1	0	0.205479	1	1	1	0	1	1	Pescoco	1	1858	35	44.3862	0	72119.3	27024	1798	8.01547e-05	59.12	0.416821	0.135331	0.447849	-4.26808
95	1	1	0	3	1	0	0.205479	1	1	1	0	1	1	Pescoco	1	1705	36	47.8533	0	70569.6	35693	1380	0.000184374	48.484	0.349295	0.154994	0.495711	-4.37595
96	0	1	0	2	1	1	2.77534	1	1	0	0	1	1	Pescoco	0.8	1423	35	46.3636	5	116562	39082	1324	6.15486e-05	2.33408	0.371005	0.292421	0.336574	-4.30098
97	1	1	0	3	1	1	2.77534	1	1	0	0	1	1	Bolso	1	1031	35	70.9294	1	81362.6	23668.1	914	5.97925e-05	2.42132	0.428721	0.342421	0.228859	-4.28037
98	0	1	0	2	1	1	2.47123	1	1	1	1	1	1	Pescoco	1	1512	36	53.5805	7	58519.7	23758.2	573	0.000439449	1.15385	0.240194	0.325261	0.434545	-4.22942
99	1	0	0	2	1	1	2.47123	1	1	1	1	1	1	Pescoco	1	1596	35	48.8147	3	71567.8	28693.8	1462	0.000157547	2.58356	0.413931	0.216096	0.369973	-4.38724
100	1	0	0	3	1	0	0.460274	1	1	1	0	1	1	Bolso	1	1365	36	58.1602	2	80095	30367.9	967	0.000312538	3.19564	0.462219	0.279779	0.258002	-4.42464
101	0	0	0	3	0	0	1.43288	1	1	0	1	1	1	Pescoco	1	2323	35	36.25	NA	21375.4	10968.6	2205	0.000173234	0.122357	0.357478	0.192189	0.450332	-4.37475
102	1	0	0	3	1	1	1.43288	1	1	0	1	1	1	Pescoco	0.91	1910	35	39.623	NA	33884	15034.3	1760	0.00019036	0.529831	0.429488	0.198712	0.3718	-4.38946
103	0	1	0	3	1	1	1.86027	1	1	0	0	1	1	Pescoco	1	1622	35	49.9306	1	117276	37695.9	1406	0.000207847	6.7254	0.448258	0.193298	0.358443	-4.41139
104	0	1	0	3	1	0	2.06301	1	1	0	0	1	1	Bolso	1	1840	36	44.8004	3	28394	13396.3	1788	0.000268242	2.3264	0.55377	0.219335	0.226895	-4.43356
105	0	0	0	3	1	1	2.06301	1	1	0	0	0	0.6875	Pescoco	0.93	584	36	58.0507	10	57057.8	21095.5	535	0.000233553	1.65468	0.498691	0.19704	0.304269	-4.43033
106	1	0	0	2	1	1	2.06301	1	1	0	0	1	1	Pescoco	1	2261	34	36.488	1	35868.9	16398.4	2168	0.000304182	1.95305	0.564284	0.189712	0.246004	-4.43427
107	0	1	0	3	1	1	0.410959	1	NA	NA	NA	1	1	Pescoco	1	1409	36	48.8383	0	430977	149367	1009	0.000520264	4.82644	0.482216	0.177554	0.34023	-4.46093
108	0	1	0	3	1	1	1.05479	1	1	0	1	0	0.583333	Pescoco	1	1157	35	39.6685	NA	18269.1	9393.73	1123	0.000399051	0.98228	0.381313	0.205563	0.413124	-4.42344
109	1	1	0	3	1	0	2.49589	0	0	0	0	1	1	Pescoco	1	1436	35	57.8399	0	59967.9	23822	1079	0.000530801	0.331094	0.00149612	0.00151757	0.996986	-4.7259

## Sheet: Metadata
Variable Name	Explanation
ID	ID number
Male	Male=1, female=0
Older	Participant age: 15-34 years old = 0, >=35 years = 1
Infect	Participant infection status (infected =1, uninfected = 0
Ethnicity	Self-reported ethnicity (1=White, 2=Black, 3 = Mixed, 4 = Other)
Literacy	Is the participant literate (yes =1, no=0)
Employed	Is the participant employed (yes =1, no=0)
Income_USD_Daily	Household daily per-capita income ($US)
HH_under35m	Is the participant's household elevation less than 35m (yes =1, no = 0)
OpenSewer	Is there an open sewer <10m from participant's house (yes =1, no=0)
HHFlood	Has participant's house flooded within the last 6 months (yes =1, no=0)
HHTrash	Are there trash deposits within 10m of the participant's home (yes =1, no=0)
Compliance_Binary	Did the participant wear the GPS as instructed for the entire 24 hour period (yes = full compliers = 1, no = partial compliers = 0)
Compliance_Proportion	Proportion of the 24 hours when the particpant wore the GPS unit as instructed
WhereWoreGPS	Where on their body did the participant wear the GPS unit (Pescoco = neck, bolso=pocket, otro lugar = other location)
Proportion24h	Proportion of a 24 hour day occuring between by the participant's first and last GPS points
PtCount	Total number of GPS points recorded during the 24 hours
MedianInterval	Median interval (in seconds) between GPS points
MeanInterval	Mean interval (in seconds) between GPS points
DiaryHoursOutdoors	Number of hours with outdoor activity as recorded in activity diaries (NA if participant did not complete a diary)
AS_245SD20	Activity space (meters squared) using the 2.45SD + 20m measure
AS_245SD	Activity space (meters squared) using the 2.45SD measure
PtsNeighborhood	Number of GPS points within the study neighborhood
TrashExposure	Exposure to trash
SewerExposure	Exposure to sewers
VegExposure	Exposure to vegetation
SoilExposure	Exposure to exposed soil
ImperviousExposure	Exposure to impervious surfaces
RodentExposure	Exposure to rodent activity
